# Supplementary material for: Risk Factors for Delirium after Deep Brain Stimulation Surgery under Total Intravenous Anesthesia in Parkinson’s Disease Patients
Source: Brain Sci. 2022 Dec 22;13(1):25. doi: 10.3390/brainsci13010025 (PMC9856435; doi:10.3390/brainsci13010025)
Supplement: Supplementary file 1 [file brainsci-13-00025-s001.zip]

Archive with 1 entries (1 files):
- brainsci-2063176-supplementary.pdf
